# Supplementary material for: Gut microbiota composition in colorectal cancer patients is genetically regulated
Source: Sci Rep. 2022 Jul 6;12:11424. doi: 10.1038/s41598-022-15230-6 (PMC9259655; doi:10.1038/s41598-022-15230-6)
Supplement: Supplementary file 2 — Supplementary Information 2. [file 41598_2022_15230_MOESM2_ESM.xlsx]

## Sheet: S Table 1
Supplementary Table 2. Alpha diversity in V1-V2-V3 and V4-V5-V6 regions
Metric	V1-V2-V3, mean (SD)	V4-V5-V6, mean (SD)	t*	P-value
Shannon index	6.2 (0.5)	5.6 (0.5)	7.20533	0.001
Observed OTUs, n	137.6 (22.4)	192.2 (37.3)	-12.2429	0.001
Chao1	137.6 (22.4)	191.7 (37.1)	-12.1808	0.001
OTU, operational taxonomic unit
* Non-parametric t test

## Sheet: S Table 2
	Supplementary Table 2. Associations between germline variants and microbiome-related quantitative traits.
	Genetic variant	Allele			Chr.	Position* (bp)	16S rRNA gene hypervariable region	Microbiome-related quantitative trait	Beta	P	FDR
		Ref.	Alt.	Minor
	Shannon index
	rs12141293	G	A	A	1	98515372	V1-V3	Shannon	-0.7395	1.073e-06	0.03181
	rs35043422	G	A	A	8	23417114	V1-V3	Shannon	-0.6324	1.047e-06	0.03181
	rs13291907	T	C	C	9	70877204	V1-V3	Shannon	-0.589	2.485e-07	0.0217
	rs71503185	G	A	A	9	133351226	V1-V3	Shannon	-0.5794	3.744e-07	0.0217
	rs7857017	A	C	C	9	133405977	V1-V3	Shannon	-0.5794	3.744e-07	0.0217
	rs2285487	T	C	C	9	133412362	V1-V3	Shannon	-0.5795	4.462e-07	0.0217
	rs62575961	T	C	C	9	133325932	V1-V3	Shannon	-0.534	1.09e-06	0.03181
	rs78578513	T	C	C	22	32280633	V1-V3	Shannon	-0.8225	8.597e-08	0.01254
	rs5994535	C	T	T	22	32306967	V1-V3	Shannon	-0.8225	8.597e-08	0.01254
	rs147388892	-	A	A	22	32323906	V1-V3	Shannon	-0.7305	1.029e-06	0.03181
	rs34669611	C	A	A	1	68255836	V4-V6	Shannon	-0.8985	2.567e-06	0.09362
	rs723891	G	T	T	8	21534333	V4-V6	Shannon	-0.5143	2.147e-06	0.08951
	rs10965897	C	T	T	9	23527311	V4-V6	Shannon	-0.9786	2.434e-07	0.07102
	rs12551650	G	T	T	9	23543412	V4-V6	Shannon	-0.878	1.254e-06	0.08951
	rs143255379	-	T	T	10	18053502	V4-V6	Shannon	-0.9261	2.076e-06	0.08951
	rs73040213	C	T	T	11	134013685	V4-V6	Shannon	-0.8394	1.773e-06	0.08951
	rs10161216	A	G	G	12	128531239	V4-V6	Shannon	-0.5417	9.581e-07	0.08951
	rs56332357	A	G	G	21	44917311	V4-V6	Shannon	-0.6902	5.256e-07	0.07668
	Operational taxonomic unit (clr-transformed relative abundance)
	rs73137344	G	T	T	3	16783938	V1-V3	Bacteroides	-1.79	2.726e-06	0.07231
	rs10510465	A	G	G	3	16801537	V1-V3	Bacteroides	-1.79	2.726e-06	0.07231
	rs711582	A	G	A	3	3798787	V1-V3	Bacteroides	-1.397	1.152e-07	0.01681
	rs34222640	C	-	C	3	4727407	V1-V3	Bacteroides	-1.08	2.7e-06	0.07231
	rs72734847	A	G	G	5	9888846	V1-V3	Bacteroides	-1.719	7.653e-07	0.03722
	rs28368180	A	G	G	5	55632490	V1-V3	Bacteroides	-1.931	3.912e-07	0.02283
	rs35361432	A	G	G	5	55645789	V1-V3	Bacteroides	-1.931	3.912e-07	0.02283
	rs116871956	A	G	G	5	55716242	V1-V3	Bacteroides	-2.002	2.486e-07	0.02283
	rs79744701	G	A	A	8	143223497	V1-V3	Bacteroides	-1.452	6.698e-08	0.01681
	rs72691617	A	G	G	8	143211033	V1-V3	Bacteroides	-1.318	1.857e-06	0.07231
	rs7817574	T	C	C	8	143220400	V1-V3	Bacteroides	-1.309	1.993e-06	0.07231
	rs7815797	T	C	C	8	143203018	V1-V3	Bacteroides	-1.267	3.856e-06	0.08951
	rs74830761	G	A	A	11	69497846	V1-V3	Bacteroides	-1.398	4.295e-06	0.08951
	rs111929748	G	T	T	11	69564519	V1-V3	Bacteroides	-1.393	4.074e-06	0.08951
	rs12632532	A	C	C	3	73206917	V1-V3	Ruminococcus	-1.403	2.197e-07	0.06409
	rs111574827	C	-	-	1	81934811	V4-V6	Bacteroides	-1.671	2.061e-06	0.05011
	rs3790893	T	C	C	1	81943903	V4-V6	Bacteroides	-1.671	2.061e-06	0.05011
	rs12563507	C	A	A	1	169490411	V4-V6	Bacteroides	-1.675	3.153e-06	0.0657
	rs78482149	G	A	A	3	189852056	V4-V6	Bacteroides	-1.961	4.651e-06	0.06786
	rs56201661	G	A	A	3	189940820	V4-V6	Bacteroides	-1.961	4.651e-06	0.06786
	rs12653021	C	T	T	5	34606083	V4-V6	Bacteroides	-1.815	1.972e-08	0.001918
	rs5867242	-	A	-	5	34615502	V4-V6	Bacteroides	-1.586	6.321e-07	0.02635
	rs72734847	A	G	G	5	9888846	V4-V6	Bacteroides	-1.663	3.032e-06	0.0657
	rs2343294	A	G	G	7	4530590	V4-V6	Bacteroides	-1.825	1.555e-06	0.04718
	rs76642472	C	T	T	7	4532850	V4-V6	Bacteroides	-1.756	1.557e-06	0.04718
	rs75284212	C	T	T	7	128736400	V4-V6	Bacteroides	-1.876	4.318e-06	0.06786
	rs72691617	A	G	G	8	143211033	V4-V6	Bacteroides	-1.506	1.956e-08	0.001918
	rs79744701	G	A	A	8	143223497	V4-V6	Bacteroides	-1.534	1.499e-08	0.001918
	rs7817574	T	C	C	8	143220400	V4-V6	Bacteroides	-1.48	6.684e-08	0.004876
	rs7815797	T	C	C	8	143203018	V4-V6	Bacteroides	-1.405	3.012e-07	0.01465
	rs58551062	A	G	G	10	6705658	V4-V6	Bacteroides	-1.852	3.914e-06	0.06786
	rs1104774	C	T	T	11	8716124	V4-V6	Bacteroides	-1.563	1.617e-06	0.04718
	rs3833782	AGG	-	-	11	8689406	V4-V6	Bacteroides	-1.545	3.69e-06	0.06786
	rs74830761	G	A	A	11	69497846	V4-V6	Bacteroides	-1.611	9.73e-08	0.005678
	rs111929748	G	T	T	11	69564519	V4-V6	Bacteroides	-1.383	7.194e-06	0.09995
	rs4901170	T	C	C	14	51867871	V4-V6	Bacteroides	-0.8873	3.991e-06	0.06786
	rs7526230	C	T	T	1	14768670	V4-V6	Faecalibacterium	-3.83	1.58e-07	0.01593
	rs12665392	A	G	G	6	50397368	V4-V6	Faecalibacterium	-4.665	1.757e-09	0.0005127
	rs17773046	A	G	G	8	102617969	V4-V6	Faecalibacterium	-3.298	1.638e-07	0.01593
	rs73129818	T	C	C	2	236513092	V4-V6	Gemmiger	-2.372	3.716e-08	0.01084
	rs12472313	G	A	A	2	71483946	V4-V6	Akkermansia	2.734	4.476e-07	0.06529
	rs4527077	C	A	A	8	131280470	V4-V6	Akkermansia	1.82	1.226e-09	0.0003578
	rs4736470	A	G	G	8	131165469	V4-V6	Akkermansia	1.533	8.905e-07	0.0698
	rs598300	G	A	G	18	269728	V4-V6	Akkermansia	-1.457	9.569e-07	0.0698
	Rows are sorted by hypervariable region, microbiome-related trait, chromosome and locus
	* According to GRCh38
	Ref., reference; Alt., alternative; Chr., chromosome; FDR, false discovery rate;SNP, single nucleotide polymorphism

## Sheet: S Table 3
	Supplementary Table 3. Genetic regulatory effects of Shannon index-specific mbQTLs
	Locus	SNPs	Gene	Expression change	Splicing change
	1p21.3	rs12141293	PLPPR5	↑	-
	1p31.3	rs34669611	CTBP2P8	↓	-
		rs34669611	GNG12-AS1	↓	-
		rs34669611	WLS	↓*	-
	8p21.3	rs35043422	SLC25A37	↑	-
		rs35043422	ENTPD4	↓	-
		rs35043422	LOXL2	↓	IR
	9q21.12	rs13291907	TRPM3	-	IR
	9q34.2	rs62575961, rs2285487	ABO	↓	-
		rs62575961, rs7150318	MED22	↓	IR
		rs7857017	SURF1	↓	AS, IR
		rs7150318, rs7857017, rs2285487	SURF2	↓	AS
		rs62575961, rs7150318, rs7857017, rs2285487	SURF6	↑*	-
		rs62575961, rs7150318, rs7857017, rs2285487	ADAMTS13	↑*	-
		rs62575961, rs7150318, rs7857017, rs2285487	REXO4	↑	AS
		rs62575961, rs7150318, rs7857017, rs2285487	STKLD1	↑	-
		rs2285487	CACFD1	↓	-
	11q25	rs73040213	IGSF9B	↓	-
	12q24.3	rs10161216	RP11-21K12.3	↓	-
	21q22.3	rs56332357	SSR4P1	↑	-
		rs56332357	ITGB2	-	IR
	22q12.3	rs78578513	PIK3IP1	↓	-
		rs78578513, rs5994535	CPSF1P1	↓	-
		rs78578513, rs147388892	YWHAH	-	AS
		rs78578513, rs5994535, rs147388892	RP1-90G24.6	↓*	-
		rs78578513, rs5994535, rs147388892	RTCB	↓	-
		rs78578513, rs5994535, rs147388892	SLC5A4	↓	-
		rs78578513, rs5994535, rs147388892	BPIFC	-	AS
	↑ Upregulation (GTEx, FDR<0.05); ↓ Downregulation (GTEx, FDR<0.05); * Colon tissue
	AS, alternative splicing; IR, intron retention (Ensembl VEP); -, no change reported

## Sheet: S Table 4
Supplementary Table 4. Genes associated with differently expressed eQTLs in colon or rectum adenocarcinoma versus normal tissue.
Gene	Colon adenocarcinoma			Rectum adenocarcinoma
	P-value	Log2FC	FDR (q-value)	P-value	Log2FC	FDR (q-value)
ADGRL2	NS	NS	NS	NS	NS	NS
ATP1B1	0.0265778	-0.32	0.0396044	NS	NS	NS
NME7	4.95e-06	0.42	1.12e-05	NS	NS	NS
CCDC181	NS	NS	NS	NS	NS	NS
LRRN1	NS	NS	NS	NS	NS	NS
ITPR1	3.89e-15	-1.5	1.9e-14	6.27e-07	-1.71	5.11e-06
TP63	0.00184713	-0.74	0.00322121	0.0100391	-1.16	0.0252311
IL1RAP	7.17e-15	0.87	3.44e-14	0.000213984	0.95	0.000874637
SLC38A9	0.00109253	-0.28	0.00195816	NS	NS	NS
RP11-274B21.2	NS	NS	NS	NS	NS	NS
LY6H	2.91e-05	-1.11	6.14e-05	1.62e-06	-2.59	1.18e-05
GPIHBP1	2.06e-17	-2.23	1.21e-16	1.58e-06	-2.26	1.16e-05
ZFP41	0.00225	0.34	0.00387931	6.96e-05	0.9	0.000323618
GLI4	NS	NS	NS	NS	NS	NS
MINCR	NS	NS	NS	NS	NS	NS
TOP1MT	1.17e-34	1.72	2.7e-33	3.78e-12	1.9	1.28e-10
ZC3H3	7.53e-06	0.35	1.68e-05	2.3e-05	0.7	0.000122376
GSDMD	0.00188174	-0.33	0.00327628	NS	NS	NS
RP11-661A12.5	NS	NS	NS	NS	NS	NS
STK33	6e-05	-1.45	0.000122379	9.95e-05	-2.46	0.000444777
RPL27A	1.33e-06	0.46	3.18e-06	NS	NS	NS
ST5	6.29e-07	-0.54	1.55e-06	1.54e-05	-0.8	8.62e-05
GAL	NS	NS	NS	NS	NS	NS
RP11-280K24.4	NS	NS	NS	NS	NS	NS
GNG2	1.98e-30	-2.07	3.21e-29	8.92e-12	-2.14	2.72e-10
ROCK1P1	NS	NS	NS	NS	NS	NS
USP14	0.000491963	0.34	0.000911927	NS	NS	NS
THOC1	1.42e-08	0.43	4.06e-08	NS	NS	NS
KAZN	NS	NS	NS	NS	NS	NS
IQCA1	0.0665639	0.38	0.0931132	0.0388966	0.85	0.0796675
Data obtained from to The Cancer Genome Atlas database (PMID: 28427185)
NS, not significant (P>0.05)
FC, mean expression levels in cancer/mean expression levels in normal tissue

## Sheet: S Table 5
Supplementary Table 5. Functional annotation clustering of genes associated with an mbQTL
Annotation Cluster 1	Enrichment Score: 1.066
Category	Term	Count	%	PValue	Entrez Gene IDs	List Total	Pop Hits	Pop Total	Fold Enrichment	Bonferroni	Benjamini	FDR
UP_KEYWORDS	Glycoprotein	17	32.0755	0.0336521	4062, 11093, 28, 254240, 23266, 153129, 481, 9583, 22997, 57633, 338328, 3556, 3708, 4017, 113791, 3689, 6527	47	4551	20581	1.63573	0.991707	1	1
UP_KEYWORDS	Disulfide bond	14	26.4151	0.0341247	4062, 11093, 254240, 23266, 481, 9583, 79792, 22997, 57633, 338328, 3556, 4017, 113791, 3689	47	3434	20581	1.78524	0.992256	1	1
UP_KEYWORDS	Signal	15	28.3019	0.0660921	4062, 11093, 28, 254240, 23266, 51083, 22997, 57633, 79971, 338328, 3556, 4017, 113791, 3689, 6527	47	4160	20581	1.57894	0.99993	1	1
UP_SEQ_FEATURE	signal peptide	13	24.5283	0.0920848	4062, 11093, 254240, 23266, 51083, 22997, 57633, 79971, 338328, 3556, 4017, 113791, 3689	49	3346	20063	1.59081	1	1	1
UP_SEQ_FEATURE	topological domain:Cytoplasmic	13	24.5283	0.111064	28, 23266, 481, 9583, 22997, 57633, 79971, 80036, 3556, 3708, 113791, 3689, 6527	49	3456	20063	1.54017	1	1	1
UP_SEQ_FEATURE	glycosylation site:N-linked (GlcNAc...)	15	28.3019	0.118388	4062, 11093, 28, 254240, 23266, 481, 9583, 22997, 57633, 338328, 3556, 3708, 4017, 3689, 6527	49	4234	20063	1.45058	1	1	1
UP_SEQ_FEATURE	disulfide bond	11	20.7547	0.150528	57633, 4062, 338328, 11093, 3556, 23266, 4017, 113791, 3689, 481, 22997	49	2917	20063	1.54403	1	1	1
UP_SEQ_FEATURE	topological domain:Extracellular	10	18.8679	0.215595	57633, 79971, 80036, 3556, 23266, 113791, 3689, 481, 6527, 22997	49	2787	20063	1.46914	1	1	1
Annotation Cluster 2	Enrichment Score: 1.013
Category	Term	Count	%	PValue	Genes	List Total	Pop Hits	Pop Total	Fold Enrichment	Bonferroni	Benjamini	FDR
UP_KEYWORDS	Glycoprotein	17	32.0755	0.0336521	4062, 11093, 28, 254240, 23266, 153129, 481, 9583, 22997, 57633, 338328, 3556, 3708, 4017, 113791, 3689, 6527	47	4551	20581	1.63573	0.991707	1	1
UP_SEQ_FEATURE	transmembrane region	19	35.8491	0.0399864	11094, 163404, 28, 23266, 153129, 481, 9583, 22997, 57633, 79971, 80036, 338328, 3556, 3708, 51312, 6834, 113791, 3689, 6527	49	5056	20063	1.53867	0.999588	1	1
UP_KEYWORDS	Membrane	23	43.3962	0.0741747	4062, 11094, 163404, 28, 23266, 153129, 481, 9583, 9097, 79792, 22997, 57633, 79971, 80036, 54331, 338328, 3556, 3708, 51312, 6834, 113791, 3689, 6527	47	7494	20581	1.34395	0.999979	1	1
UP_KEYWORDS	Transmembrane helix	18	33.9623	0.10019	11094, 163404, 28, 23266, 153129, 481, 9583, 22997, 57633, 79971, 80036, 3556, 3708, 51312, 6834, 113791, 3689, 6527	47	5634	20581	1.39902	1	1	1
UP_KEYWORDS	Transmembrane	18	33.9623	0.102495	11094, 163404, 28, 23266, 153129, 481, 9583, 22997, 57633, 79971, 80036, 3556, 3708, 51312, 6834, 113791, 3689, 6527	47	5651	20581	1.39481	1	1	1
UP_SEQ_FEATURE	topological domain:Cytoplasmic	13	24.5283	0.111064	28, 23266, 481, 9583, 22997, 57633, 79971, 80036, 3556, 3708, 113791, 3689, 6527	49	3456	20063	1.54017	1	1	1
UP_SEQ_FEATURE	topological domain:Extracellular	10	18.8679	0.215595	57633, 79971, 80036, 3556, 23266, 113791, 3689, 481, 6527, 22997	49	2787	20063	1.46914	1	1	1
GOTERM_CC_DIRECT	GO:0016021~integral component of membrane	15	28.3019	0.320803	11094, 28, 23266, 153129, 9583, 22997, 57633, 79971, 80036, 3556, 3708, 51312, 6834, 113791, 6527	44	5163	18224	1.20332	1	1	1
Annotation Cluster 3	Enrichment Score: 0.993
Category	Term	Count	%	PValue	Genes	List Total	Pop Hits	Pop Total	Fold Enrichment	Bonferroni	Benjamini	FDR
UP_KEYWORDS	Membrane	23	43.3962	0.0741747	4062, 11094, 163404, 28, 23266, 153129, 481, 9583, 9097, 79792, 22997, 57633, 79971, 80036, 54331, 338328, 3556, 3708, 51312, 6834, 113791, 3689, 6527	47	7494	20581	1.34395	0.999979	1	1
GOTERM_CC_DIRECT	GO:0005886~plasma membrane	15	28.3019	0.0876671	4062, 11094, 163404, 7533, 481, 9097, 79792, 79971, 80036, 54331, 3556, 3708, 113791, 3689, 6835	44	4121	18224	1.50758	0.999921	1	1
UP_KEYWORDS	Cell membrane	11	20.7547	0.161861	79971, 4062, 54331, 338328, 3556, 163404, 113791, 481, 79792, 22997, 9097	47	3175	20581	1.51711	1	1	1
Annotation Cluster 4	Enrichment Score: 0.473
Category	Term	Count	%	PValue	Genes	List Total	Pop Hits	Pop Total	Fold Enrichment	Bonferroni	Benjamini	FDR
UP_SEQ_FEATURE	binding site:ATP	4	7.54717	0.14859	169436, 29922, 65975, 727758	49	558	20063	2.93512	1	1	1
UP_SEQ_FEATURE	domain:Protein kinase	3	5.66038	0.317571	169436, 65975, 727758	49	478	20063	2.56976	1	1	1
GOTERM_MF_DIRECT	GO:0005524~ATP binding	6	11.3208	0.331746	169436, 51493, 29922, 65975, 481, 79781	44	1495	16881	1.53977	1	1	1
UP_KEYWORDS	ATP-binding	5	9.43396	0.37796	169436, 51493, 29922, 65975, 79781	47	1391	20581	1.57402	1	1	1
UP_SEQ_FEATURE	nucleotide phosphate-binding region:ATP	4	7.54717	0.427168	169436, 65975, 727758, 79781	49	994	20063	1.64768	1	1	1
UP_KEYWORDS	Nucleotide-binding	5	9.43396	0.574904	169436, 51493, 29922, 65975, 79781	47	1788	20581	1.22453	1	1	1
Annotation Cluster 5	Enrichment Score: 0.351
Category	Term	Count	%	PValue	Genes	List Total	Pop Hits	Pop Total	Fold Enrichment	Bonferroni	Benjamini	FDR
GOTERM_MF_DIRECT	GO:0003723~RNA binding	4	7.54717	0.162241	6157, 9984, 23144, 6838	44	547	16881	2.80555	1	1	1
GOTERM_MF_DIRECT	GO:0003677~DNA binding	7	13.2075	0.25052	9984, 286128, 8626, 23144, 116447, 2738, 6838	44	1674	16881	1.60431	1	1	1
GOTERM_MF_DIRECT	GO:0046872~metal ion binding	8	15.0943	0.270348	51493, 28, 286128, 8626, 23144, 29922, 3689, 2738	44	2069	16881	1.48346	1	1	1
UP_KEYWORDS	DNA-binding	7	13.2075	0.306964	9984, 286128, 8626, 23144, 116447, 2738, 6838	47	2050	20581	1.49525	1	1	1
UP_KEYWORDS	Metal-binding	10	18.8679	0.427875	51493, 11093, 28, 286128, 8626, 23144, 29922, 4017, 3689, 2738	47	3640	20581	1.203	1	1	1
UP_KEYWORDS	Nucleus	11	20.7547	0.770193	51493, 9984, 286128, 8626, 23254, 23144, 4017, 57109, 2738, 6838, 6837	47	5244	20581	0.918541	1	1	1
UP_KEYWORDS	Zinc	5	9.43396	0.785472	11093, 286128, 8626, 23144, 2738	47	2348	20581	0.932482	1	1	1
GOTERM_CC_DIRECT	GO:0005634~nucleus	11	20.7547	0.864482	51493, 9984, 286128, 8626, 23254, 23144, 116447, 4017, 57109, 2738, 6835	44	5415	18224	0.841367	1	1	1
UP_KEYWORDS	Zinc-finger	3	5.66038	0.916908	286128, 23144, 2738	47	1781	20581	0.737609	1	1	1
Annotation Cluster 6	Enrichment Score: 0.346
Category	Term	Count	%	PValue	Genes	List Total	Pop Hits	Pop Total	Fold Enrichment	Bonferroni	Benjamini	FDR
UP_KEYWORDS	Immunoglobulin domain	3	5.66038	0.34585	57633, 3556, 22997	47	546	20581	2.40601	1	1	1
INTERPRO	IPR003599:Immunoglobulin subtype	3	5.66038	0.350067	57633, 3556, 22997	47	497	18559	2.38354	1	1	1
SMART	SM00409:IG	3	5.66038	0.388369	57633, 3556, 22997	28	497	10057	2.16808	1	1	1
INTERPRO	IPR007110:Immunoglobulin-like domain	3	5.66038	0.575142	57633, 3556, 22997	47	771	18559	1.53647	1	1	1
INTERPRO	IPR013783:Immunoglobulin-like fold	3	5.66038	0.690425	57633, 3556, 22997	47	951	18559	1.24565	1	1	1
Annotation Cluster 7	Enrichment Score: 0.218
Category	Term	Count	%	PValue	Genes	List Total	Pop Hits	Pop Total	Fold Enrichment	Bonferroni	Benjamini	FDR
UP_KEYWORDS	Apoptosis	3	5.66038	0.337652	3708, 9984, 8626	47	536	20581	2.4509	1	1	1
UP_KEYWORDS	Isopeptide bond	3	5.66038	0.727847	3708, 9984, 8626	47	1132	20581	1.1605	1	1	1
UP_KEYWORDS	Ubl conjugation	3	5.66038	0.90373	3708, 9984, 8626	47	1705	20581	0.770487	1	1	1
Annotation Cluster 8	Enrichment Score: 0.093
Category	Term	Count	%	PValue	Genes	List Total	Pop Hits	Pop Total	Fold Enrichment	Bonferroni	Benjamini	FDR
UP_KEYWORDS	Nucleus	11	20.7547	0.770193	51493, 9984, 286128, 8626, 23254, 23144, 4017, 57109, 2738, 6838, 6837	47	5244	20581	0.918541	1	1	1
UP_KEYWORDS	Transcription regulation	5	9.43396	0.780782	9984, 286128, 8626, 4017, 6837	47	2332	20581	0.93888	1	1	1
UP_KEYWORDS	Transcription	5	9.43396	0.799635	9984, 286128, 8626, 4017, 6837	47	2398	20581	0.913039	1	1	1
GOTERM_BP_DIRECT	GO:0006351~transcription, DNA-templated	4	7.54717	0.881643	286128, 8626, 4017, 6837	43	1955	16792	0.799001	1	1	1
Unclustered
Category	Term	Count	%	PValue	Genes	List Total	Pop Hits	Pop Total	Fold Enrichment	Bonferroni	Benjamini	FDR
GOTERM_BP_DIRECT	GO:0030168~platelet activation	3	5.66038	0.0335052	54331, 11093, 3708	43	115	16792	10.1873	0.999984	1	1
UP_KEYWORDS	Alternative splicing	31	58.4906	0.0415405	9984, 116447, 23144, 29922, 23266, 9583, 22997, 79971, 57821, 169436, 3556, 8626, 57109, 4062, 11094, 11093, 163404, 6764, 23254, 254240, 153129, 65975, 481, 9097, 79781, 80036, 3708, 51312, 6834, 113791, 6837	47	10587	20581	1.2822	0.997368	1	1
UP_KEYWORDS	Ion transport	5	9.43396	0.0546181	80036, 3708, 51312, 481, 6527	47	642	20581	3.41039	0.999615	1	1
GOTERM_BP_DIRECT	GO:0006954~inflammatory response	4	7.54717	0.0686408	3556, 3689, 51083, 79792	43	379	16792	4.12149	1	1	1
GOTERM_BP_DIRECT	GO:0001666~response to hypoxia	3	5.66038	0.0687989	3708, 4017, 481	43	172	16792	6.81125	1	1	1
UP_KEYWORDS	Transport	9	16.9811	0.0697327	80036, 338328, 3708, 9984, 23144, 51312, 153129, 481, 6527	47	1978	20581	1.99244	0.99996	1	1
UP_SEQ_FEATURE	splice variant	25	47.1698	0.0728629	9984, 23144, 23266, 9583, 79971, 57821, 169436, 3556, 8626, 57109, 11094, 11093, 163404, 6764, 23254, 153129, 65975, 481, 79781, 80036, 3708, 51312, 6834, 113791, 6837	49	7760	20063	1.3191	0.999999	1	1
GOTERM_MF_DIRECT	GO:0004871~signal transducer activity	3	5.66038	0.0951105	79971, 54331, 3556	44	204	16881	5.64205	0.999997	1	1
GOTERM_CC_DIRECT	GO:0031410~cytoplasmic vesicle	3	5.66038	0.106051	79971, 9583, 9097	44	235	18224	5.28743	0.99999	1	1
GOTERM_BP_DIRECT	GO:0006886~intracellular protein transport	3	5.66038	0.117577	79971, 338328, 7533	43	236	16792	4.96413	1	1	1
GOTERM_CC_DIRECT	GO:0005730~nucleolus	5	9.43396	0.142284	3708, 116447, 57109, 6835, 6838	44	857	18224	2.41646	1	1	1
GOTERM_BP_DIRECT	GO:0007399~nervous system development	3	5.66038	0.16103	4062, 51083, 22997	43	287	16792	4.082	1	1	1
UP_SEQ_FEATURE	sequence variant	34	64.1509	0.209416	28, 116447, 23144, 728039, 9583, 51083, 79971, 338328, 57821, 169436, 3556, 8626, 57109, 6527, 11093, 6764, 23254, 254240, 153129, 65975, 727758, 79781, 57633, 80036, 51493, 3708, 51312, 4017, 6834, 113791, 3689, 2738, 6835, 6838	49	12443	20063	1.1188	1	1	1
UP_KEYWORDS	Polymorphism	31	58.4906	0.220711	28, 116447, 23144, 9583, 51083, 79971, 338328, 57821, 169436, 3556, 57109, 6527, 11094, 11093, 6764, 23254, 254240, 153129, 65975, 79781, 57633, 80036, 51493, 3708, 51312, 4017, 6834, 113791, 2738, 6835, 6838	47	12043	20581	1.12719	1	1	1
GOTERM_CC_DIRECT	GO:0016020~membrane	8	15.0943	0.257711	54331, 3556, 3708, 6157, 28, 4017, 3689, 481	44	2200	18224	1.50612	1	1	1
UP_KEYWORDS	Phosphoprotein	22	41.5094	0.264723	6157, 9984, 6764, 7533, 23144, 23254, 23266, 65975, 481, 51083, 9097, 79792, 22997, 51493, 3556, 3708, 8626, 3689, 57109, 2738, 6835, 6838	47	8246	20581	1.16828	1	1	1
UP_KEYWORDS	Secreted	7	13.2075	0.273157	11093, 3556, 28, 254240, 4017, 51083, 79792	47	1965	20581	1.55993	1	1	1
UP_KEYWORDS	Cell adhesion	3	5.66038	0.290503	3689, 481, 22997	47	479	20581	2.74255	1	1	1
UP_SEQ_FEATURE	topological domain:Lumenal	3	5.66038	0.292727	3708, 28, 9583	49	450	20063	2.72966	1	1	1
UP_KEYWORDS	Calcium	4	7.54717	0.312234	80036, 11093, 3708, 9583	47	877	20581	1.99723	1	1	1
GOTERM_BP_DIRECT	GO:0007155~cell adhesion	3	5.66038	0.319307	4017, 3689, 481	43	459	16792	2.55236	1	1	1
UP_SEQ_FEATURE	compositionally biased region:Poly-Glu	3	5.66038	0.364044	338328, 57821, 65975	49	531	20063	2.31327	1	1	1
GOTERM_CC_DIRECT	GO:0009986~cell surface	3	5.66038	0.367264	11093, 3689, 9097	44	542	18224	2.29252	1	1	1
GOTERM_CC_DIRECT	GO:0005615~extracellular space	5	9.43396	0.394122	11093, 254240, 4017, 51083, 79792	44	1347	18224	1.53742	1	1	1
GOTERM_BP_DIRECT	GO:0006915~apoptotic process	3	5.66038	0.417054	9984, 8626, 3689	43	567	16792	2.0662	1	1	1
UP_KEYWORDS	Receptor	5	9.43396	0.508498	80036, 3556, 3708, 23266, 3689	47	1648	20581	1.32856	1	1	1
UP_KEYWORDS	Disease mutation	7	13.2075	0.512812	338328, 11093, 3708, 8626, 6834, 3689, 51083	47	2550	20581	1.20206	1	1	1
UP_KEYWORDS	Hydrolase	5	9.43396	0.519705	11093, 163404, 57109, 9583, 9097	47	1671	20581	1.31027	1	1	1
UP_KEYWORDS	Coiled coil	8	15.0943	0.52767	80036, 57821, 3708, 7533, 23254, 116447, 79781, 6837	47	3036	20581	1.15387	1	1	1
UP_KEYWORDS	Golgi apparatus	3	5.66038	0.546687	79971, 28, 9583	47	812	20581	1.61783	1	1	1
GOTERM_MF_DIRECT	GO:0044822~poly(A) RNA binding	4	7.54717	0.555754	51493, 6157, 57109, 6838	44	1129	16881	1.35929	1	1	1
UP_KEYWORDS	Lipoprotein	3	5.66038	0.573169	4062, 54331, 338328	47	852	20581	1.54188	1	1	1
GOTERM_MF_DIRECT	GO:0005515~protein binding	23	43.3962	0.606286	4062, 11094, 11093, 6157, 9984, 7533, 23254, 29922, 153129, 481, 51083, 9097, 79792, 79971, 51493, 3708, 8626, 4017, 6834, 113791, 3689, 6838, 6837	44	8785	16881	1.00446	1	1	1
GOTERM_CC_DIRECT	GO:0005789~endoplasmic reticulum membrane	3	5.66038	0.610077	79971, 51493, 3708	44	862	18224	1.44147	1	1	1
GOTERM_CC_DIRECT	GO:0005794~Golgi apparatus	3	5.66038	0.61072	79971, 28, 51083	44	863	18224	1.4398	1	1	1
UP_KEYWORDS	Developmental protein	3	5.66038	0.632815	79971, 286128, 8626	47	949	20581	1.38428	1	1	1
GOTERM_CC_DIRECT	GO:0005654~nucleoplasm	7	13.2075	0.659926	57821, 51493, 9984, 8626, 4017, 6838, 79792	44	2784	18224	1.04141	1	1	1
GOTERM_CC_DIRECT	GO:0070062~extracellular exosome	7	13.2075	0.66963	79971, 54331, 7533, 113791, 3689, 481, 9097	44	2811	18224	1.0314	1	1	1
GOTERM_MF_DIRECT	GO:0003700~transcription factor activity, sequence-specific DNA binding	3	5.66038	0.711176	8626, 57109, 2738	44	961	16881	1.19769	1	1	1
UP_KEYWORDS	Mitochondrion	3	5.66038	0.721826	116447, 51312, 6834	47	1119	20581	1.17398	1	1	1
UP_SEQ_FEATURE	mutagenesis site	5	9.43396	0.783958	11093, 9984, 28, 8626, 727758	49	2191	20063	0.934388	1	1	1
GOTERM_BP_DIRECT	GO:0007165~signal transduction	3	5.66038	0.797138	3708, 163404, 9984	43	1161	16792	1.00907	1	1	1
GOTERM_CC_DIRECT	GO:0005739~mitochondrion	3	5.66038	0.832076	7533, 8626, 116447	44	1331	18224	0.933543	1	1	1
GOTERM_CC_DIRECT	GO:0005887~integral component of plasma membrane	3	5.66038	0.857347	3556, 163404, 6527	44	1415	18224	0.878124	1	1	1
GOTERM_BP_DIRECT	GO:0006355~regulation of transcription, DNA-templated	3	5.66038	0.900586	286128, 57109, 2738	43	1504	16792	0.778946	1	1	1
GOTERM_CC_DIRECT	GO:0005576~extracellular region	3	5.66038	0.903452	3556, 28, 51083	44	1610	18224	0.771767	1	1	1
UP_KEYWORDS	Transferase	3	5.66038	0.904284	28, 29922, 65975	47	1708	20581	0.769134	1	1	1
UP_KEYWORDS	Acetylation	5	9.43396	0.960299	54331, 6157, 9984, 7533, 9097	47	3424	20581	0.639447	1	1	1
UP_KEYWORDS	Cytoplasm	7	13.2075	0.973601	51493, 9984, 8626, 23254, 65975, 79792, 9097	47	4816	20581	0.636473	1	1	1
GOTERM_CC_DIRECT	GO:0005829~cytosol	4	7.54717	0.990231	6157, 7533, 8626, 79792	44	3315	18224	0.499767	1	1	1
GOTERM_CC_DIRECT	GO:0005737~cytoplasm	7	13.2075	0.993003	51493, 9984, 7533, 8626, 23254, 6837, 9097	44	5222	18224	0.555204	1	1	1
Annotation performed with the DAVID Functional annotation tool (https://david.ncifcrf.gov/ ) on 27 October 2021

## Sheet: S Table 6
Supplementary Table 6. Classification of 58 genes under genetic regulation by variants in our colorectal mbQTLs.
Term	Entrez Gene ID	Gene name
Extracellular
	481	ATPase Na+/K+ transporting subunit beta 1(ATP1B1)
	23266	adhesion G protein-coupled receptor L2(ADGRL2)
	22997	immunoglobulin superfamily member 9B(IGSF9B)
	3689	integrin subunit beta 2(ITGB2)
	3556	interleukin 1 receptor accessory protein(IL1RAP)
	57633	leucine rich repeat neuronal 1(LRRN1)
	113791	phosphoinositide-3-kinase interacting protein 1(PIK3IP1)
	6527	solute carrier family 5 member 4(SLC5A4)
	80036	transient receptor potential cation channel subfamily M member 3(TRPM3)
	79971	wntless Wnt ligand secretion mediator(WLS)
Membrane	28	ABO blood group (transferase A, alpha 1-3-N-acetylgalactosaminyltransferase; transferase B, alpha 1-3-galactosyltransferase)(ABO)
	481	ATPase Na+/K+ transporting subunit beta 1(ATP1B1)
	54331	G protein subunit gamma 2(GNG2)
	6834	SURF1, cytochrome c oxidase assembly factor(SURF1)
	23266	adhesion G protein-coupled receptor L2(ADGRL2)
	11094	calcium channel flower domain containing 1(CACFD1)
	9583	ectonucleoside triphosphate diphosphohydrolase 4(ENTPD4)
	79792	gasdermin D(GSDMD)
	338328	glycosylphosphatidylinositol anchored high density lipoprotein binding protein 1(GPIHBP1)
	22997	immunoglobulin superfamily member 9B(IGSF9B)
	3708	inositol 1,4,5-trisphosphate receptor type 1(ITPR1)
	3689	integrin subunit beta 2(ITGB2)
	3556	interleukin 1 receptor accessory protein(IL1RAP)
	57633	leucine rich repeat neuronal 1(LRRN1)
	4062	lymphocyte antigen 6 complex, locus H(LY6H)
	113791	phosphoinositide-3-kinase interacting protein 1(PIK3IP1)
	163404	phospholipid phosphatase related 5(PLPPR5)
	51312	solute carrier family 25 member 37(SLC25A37)
	153129	solute carrier family 38 member 9(SLC38A9)
	6527	solute carrier family 5 member 4(SLC5A4)
	80036	transient receptor potential cation channel subfamily M member 3(TRPM3)
	9097	ubiquitin specific peptidase 14(USP14)
	79971	wntless Wnt ligand secretion mediator(WLS)
Cytoplasmic	28	ABO blood group (transferase A, alpha 1-3-N-acetylgalactosaminyltransferase; transferase B, alpha 1-3-galactosyltransferase)(ABO)
	481	ATPase Na+/K+ transporting subunit beta 1(ATP1B1)
	23266	adhesion G protein-coupled receptor L2(ADGRL2)
	9583	ectonucleoside triphosphate diphosphohydrolase 4(ENTPD4)
	22997	immunoglobulin superfamily member 9B(IGSF9B)
	3708	inositol 1,4,5-trisphosphate receptor type 1(ITPR1)
	3689	integrin subunit beta 2(ITGB2)
	3556	interleukin 1 receptor accessory protein(IL1RAP)
	57633	leucine rich repeat neuronal 1(LRRN1)
	113791	phosphoinositide-3-kinase interacting protein 1(PIK3IP1)
	6527	solute carrier family 5 member 4(SLC5A4)
	80036	transient receptor potential cation channel subfamily M member 3(TRPM3)
	79971	wntless Wnt ligand secretion mediator(WLS)
Nucleus	2738	GLI family zinc finger 4(GLI4)
	57109	REX4 homolog, 3'-5' exonuclease(REXO4)
	51493	RNA 2',3'-cyclic phosphate and 5'-OH ligase(RTCB)
	9984	THO complex 1(THOC1)
	286128	ZFP41 zinc finger protein(ZFP41)
	23254	kazrin, periplakin interacting protein(KAZN)
	4017	lysyl oxidase like 2(LOXL2)
	6837	mediator complex subunit 22(MED22)
	6838	surfeit 6(SURF6)
	8626	tumor protein p63(TP63)
	23144	zinc finger CCCH-type containing 3(ZC3H3)
Glycoprotein	28	ABO blood group (transferase A, alpha 1-3-N-acetylgalactosaminyltransferase; transferase B, alpha 1-3-galactosyltransferase)(ABO)
	11093	ADAM metallopeptidase with thrombospondin type 1 motif 13(ADAMTS13)
	481	ATPase Na+/K+ transporting subunit beta 1(ATP1B1)
	254240	BPI fold containing family C(BPIFC)
	23266	adhesion G protein-coupled receptor L2(ADGRL2)
	9583	ectonucleoside triphosphate diphosphohydrolase 4(ENTPD4)
	338328	glycosylphosphatidylinositol anchored high density lipoprotein binding protein 1(GPIHBP1)
	22997	immunoglobulin superfamily member 9B(IGSF9B)
	3708	inositol 1,4,5-trisphosphate receptor type 1(ITPR1)
	3689	integrin subunit beta 2(ITGB2)
	3556	interleukin 1 receptor accessory protein(IL1RAP)
	57633	leucine rich repeat neuronal 1(LRRN1)
	4062	lymphocyte antigen 6 complex, locus H(LY6H)
	4017	lysyl oxidase like 2(LOXL2)
	113791	phosphoinositide-3-kinase interacting protein 1(PIK3IP1)
	153129	solute carrier family 38 member 9(SLC38A9)
	6527	solute carrier family 5 member 4(SLC5A4)
Inflammatory response	51083	galanin and GMAP prepropeptide(GAL)
	79792	gasdermin D(GSDMD)
	3689	integrin subunit beta 2(ITGB2)
	3556	interleukin 1 receptor accessory protein(IL1RAP)
Cell adhesion	481	ATPase Na+/K+ transporting subunit beta 1(ATP1B1)
	22997	immunoglobulin superfamily member 9B(IGSF9B)
	3689	integrin subunit beta 2(ITGB2)
Apoptosis	9984	THO complex 1(THOC1)
	3689	integrin subunit beta 2(ITGB2)
	8626	tumor protein p63(TP63)
Gene ontology terms from DAVID Functional Annotation Tool (https://david.ncifcrf.gov/ ) on 27 October 2021

## Sheet: S Table 7
Supplementary Table 7. mbQTL variants located in gene regulatory elements according to the Ensembl Variant Effect Predictor
Microbiome-related trait	Gene element	Genetic variant	Chromosome	Regulatory element status*	Allele reported
Bacteroides
	promoter	rs711582	3	Active	G
	promoter	rs10510465	3	Inactive	G
	promoter_flanking_region	rs56201661	3	Active	A
	enhancer	rs72734847	5	Inactive	G
	CTCF_binding_site	rs7817574	8	Inactive	C
	promoter	rs3833782	11	Active (intestine); Inactive (colon)	AGG
	promoter_flanking_region	rs74830761	11	Active	A
Akkermansia
	enhancer	rs12472313	2	Inactive	A
Faecalibacterium
	enhancer	rs7526230	1	Inactive	T
Shannon Index
	enhancer	rs35043422	8	Inactive	A
	enhancer	rs12551650	9	Inactive	T
	CTCF_binding_site	rs10161216	12	-	G
* Regulatory elements is predicted to be active or inactive intestinal and colonic tissue in presence of the reported allele; -, not enough data to perform prediction.
CTCF, CCCTC-Binding Factor

## Sheet: S Table 8
	Supplementary Table 8. Abundance and ocurrence of Bacteroides species
	OTU	Average abundance (%)	Counta
	g__Bacteroides;s__	5.06691	88
	g__Bacteroides;s__caccae	0.0986497	13
	g__Bacteroides;s__caecicola	0.0137046	1
	g__Bacteroides;s__caecigallinarum	0.00747144	1
	g__Bacteroides;s__cellulosilyticus	0.0959972	11
	g__Bacteroides;s__clarus	0.00598809	2
	g__Bacteroides;s__coprocola	0.0293487	6
	g__Bacteroides;s__coprophilus	0.0416829	5
	g__Bacteroides;s__cutis	0.00499298	2
	g__Bacteroides;s__dorei	1.30624	34
	g__Bacteroides;s__eggerthii	0.250533	9
	g__Bacteroides;s__faecis	0.165444	13
	g__Bacteroides;s__finegoldii	0.0249102	7
	g__Bacteroides;s__fluxus	0.0283336	1
	g__Bacteroides;s__fragilis	0.634422	36
	g__Bacteroides;s__intestinalis	0.023263	2
	g__Bacteroides;s__massiliensis	1.35181	28
	g__Bacteroides;s__nordii	0.0765655	8
	g__Bacteroides;s__ovatus	0.016737	11
	g__Bacteroides;s__plebeius	0.144255	8
	g__Bacteroides;s__salyersiae	0.106779	12
	g__Bacteroides;s__sp. BL14	0.153006	6
	g__Bacteroides;s__sp. CB2	0.00224537	1
	g__Bacteroides;s__sp. CB53	0.0560895	7
	g__Bacteroides;s__sp. CJ89	0.390891	46
	g__Bacteroides;s__sp. CO11	0.12686	14
	g__Bacteroides;s__sp. CO55	0.15859	11
	g__Bacteroides;s__sp. CS21	0.644672	27
	g__Bacteroides;s__sp. CS3	0.050651	8
	g__Bacteroides;s__sp. MANG	0.0105191	3
	g__Bacteroides;s__sp. S-17	0.0118946	3
	g__Bacteroides;s__sp. S-18	0.625468	31
	g__Bacteroides;s__sp. Smarlab 3301643	0.0119881	4
	g__Bacteroides;s__sp. baku-33	0.0345339	3
	g__Bacteroides;s__stercoris	0.129051	18
	g__Bacteroides;s__thetaiotaomicron	0.552055	38
	g__Bacteroides;s__togonis	0.0258483	2
	g__Bacteroides;s__uniformis	0.45532	58
	g__Bacteroides;s__vulgatus	2.37973	77
	g__Bacteroides;s__xylanisolvens	0.0252517	7
	a Number of patients in whom the species was detected, out of a total of 96.
	OTU, operational taxonomic unit
